# Supplementary material for: Novel Nile Blue Analogue Stains Yeast Vacuolar Membrane, Endoplasmic Reticulum, and Lipid Droplets, Inducing Cell Death through Vacuole Membrane Permeabilization
Source: J Fungi (Basel). 2021 Nov 16;7(11):971. doi: 10.3390/jof7110971 (PMC8623074; doi:10.3390/jof7110971)
Supplement: Supplementary file 1 [file jof-07-00971-s001.zip]

Archive with 1 entries (1 files):
- jof-1469516-supplementary.pdf
